# Supplementary material for: Molecular and Structural Basis of Cross-Reactivity in M. tuberculosis Toxin–Antitoxin Systems
Source: Toxins (Basel). 2020 Jul 29;12(8):481. doi: 10.3390/toxins12080481 (PMC7472061; doi:10.3390/toxins12080481)
Supplement: Supplementary file 1 [file toxins-12-00481-s001.zip]

Archive with 3 entries (2 files):
- toxins-819408 sp 2/
- toxins-819408 sp 2/Table_S1.xlsx
- toxins-819408 sp 2/toxins-819408-SI_proof.docx
