# Supplementary material for: Molecular and Structural Basis of Cross-Reactivity in M. tuberculosis Toxin–Antitoxin Systems
Source: Toxins (Basel). 2020 Jul 29;12(8):481. doi: 10.3390/toxins12080481 (PMC7472061; doi:10.3390/toxins12080481)
Supplement: Supplementary file 1 [file toxins-12-00481-s001.zip › toxins-819408 sp 2/Table_S1.xlsx]

## Sheet: Index-Table S1
Table S1 is presented as worksheets in this file. Each tab is labelled as per the type of TA system for which templates were identified.
Sheets table legends
VapBC: Template information for the VapBC TA systems in M. tuberculosis
MazEF: Template information for the MazEF TA systems in M. tuberculosis
RelBE: Template information for the RelBE TA systems in M. tuberculosis
HigBA: Template information for the HigBA TA systems in M. tuberculosis
ParDE: Template information for the ParDE TA systems in M. tuberculosis
RelJK: Template information for the RelJK TA systems in M. tuberculosis
TAC: Template information for the other TA systems in M. tuberculosis

## Sheet: VapBC
Toxin	Uniprot-Id	Length	Antitoxin	Uniprot-Id	Length	Template for toxin	Template for antitoxin	Direct/Homology	Remarks	Pdb_blast search	Fold prediction
VapC1	P9WFC1	133	VapB1	P0CW29	79						High confidence for toxin. High confidence for antitoxin.
VapC2	P9WFB9	141	VapB2	O07227	73	3H87A	3H87C	Crystal structure
VapC3	P9WFB7	137	VapB3	P9WJ59	88	3H87A	3H87C	Homolgy and fold prediction for toxin, fold prediction for antitoxin	PIN domain in toxin	30.95% id, 126 alignment length for toxin	High confidence for toxin. Alignment length: 32 in phyre so low confidence for antitoxin
VapC4	O07783	130	VapB4	P9WF21	85	3DBOB	3DBOA	Homology and fold prediction		40% id, 130 alignment length for toxin. 38% id, 84 alignment length for antitoxin	High confidence for toxin. High confidence for antitoxin, though sequence coverage less than 50 residues
VapC5	P96917	135	VapB5	P9WF19	86	3DBOB	3DBOA	Crystal structure		99.96% id, 135 alignment length for toxin. 100% id for antitoxin	High confidence for toxin. High confidence for antitoxin.
VapC6	P9WFB5	127	VapB6	P9WJ57	51	3H87B	4CHGG	Fold prediction for toxin, homology search for antitoxin		NA for toxin. 43.75% id, 48 alignment length for antitoxin.	High confidence for toxin. Medium confidence for antitoxin
VapC7	P9WFB3	145	VapB7	O06777	84	3ZVK	2K5JB	Fold prediction		NA	High confidence for toxin. High confidence for antitoxin.
VapC8	P9WFB1	112	VapB8	O06775	90	3DBOB	1SAZA	Homology and fold prediction		39.22% id, 102 alignment length for toxin	High confidence for toxin. Low confidence for antitoxin.
VapC9	P9WFA9	127	VapB9	P9WJ55	73	1v8pa	3h87D	Fold prediction		NA	High confidence for toxin. Medium confidence for antitoxin
VapC10	P9WFA7	133	VapB10	P9WLZ1	85	3tndC	2k5jB	Fold prediction		NA	High confidence for toxin. Medium confidence for antitoxin
VapC11	P9WFA5	134	VapB11	P9WLU3	72	4CHGA	4CHGG	Homolgy and fold prediction		33.06% id, 121 alignment length for toxin. 54.41% id, 68 alignment length for antitoxin	High confidence for toxin. High confidence for toxin.
VapC12	P9WFA3	129	VapB12	P9WJ53	75	2FE1A	2bsqe	Homology and fold prediction		Less than 30% id, 121 alignment length for toxin	High confidence for toxin. High confidence for toxin.
VapC13	P9WFA1	131	VapB13	P9WJ51	87						High confidence fort oxin. Low confidence for antitoxin.
VapC14	P9WF99	103	VapB14	P95262	71						High confidence for toxin. High confidence for antitoxin.
VapC15	P9WF97	132	VapB15	P9WLM7	80	4CHGA		Crystal structure
VapC16	P0CV93	141	VapB16	P0CW31	58						Low confidence for toxin. Low confidence for antitoxin.
VapC17	P9WF95	133	VapB17	P9WJ49	75						High confidence for toxin. Low confidence for antitoxin.
VapC18	P95007	137	VapB18	P9WJ47	73						High confidence for toxin. Low confidence for antitoxin.
VapC19	P9WF93	125	VapB19	P95006	85						High confidence for toxin. High confidence for toxin.
VapC20	P95004	131	VapB20	P9WJ45	81	1w8ia	2k5jB	Fold prediction	Template for toxin is from Archaeoglobus. (PIN like domain). Antitoxin template is yiiF from Shigella flexneri .		High confidence for toxin (id 23%) High confidence for antitoxin (22% id)
VapC21	P9WF91	138	VapB21	P9WJ43	88	3H87A	3H87C	Homology and fold prediction	template for toxin is anither VAPBC system in mtb. Template for antitoxin is an nucleic acid binding protein from streptococcus.	42.42% id, 132 alignment length for toxin	High confidence for toxin (id 39%) Low confidence for antitoxin
VapC22	P71623	130	VapB22	P71622	71	3zvkC	2odka	Fold prediction	Template for toxin: VAPBC from rickettsia. Template for antitoxin is a hypothetical protein.		High confidence for toxin (id 13%) High confidence for antitoxin (id 20%)
Vapc23	P9WF89		VapB23	P0CW32							High confidence for toxin. Low confidence for antitoxin
VapC24	P9WF87		VapB24	P9WJ41							High confidence for toxin and antitoxin.
VapC25	P9WF85	142	VapB25	P0CW33	85	3zvkC	2k5jB	Fold prediction	Template for toxin: VAPBC from rickettsia. Antitoxin template is yiiF from Shigella flexneri .		High confidence for toxin (id 9%) High confidence for antitoxin (id 12%)
VapC26	O53779	135	VapB26	O53778	88	1w8ia	2dloa	Fold prediction	Template for toxin is from Archaeoglobus. (PIN like domain). Antitoxin template adhesion protein from human		High confidence for toxin (id 15%) Low confidence for antitoxin.
VapC27	P9WF83	137	VapB27	O07779	73	2fe1a	2w1tB	Fold prediction	Template for toxin is anither VAPBC system Pyrobaculum aerophilum. Template for antitoxin is sporulation protein of B. Subtilis		High confidence for toxin (id 23%) High confidence for antitoxin (id 25%)
VapC28	P9WF81	133	VapB28	P9WJ39	81	2h1ca	2k5jB	Fold prediction	PIN domain in toxin.Template from other organism. Antitoxin template is yiiF from Shigella flexneri .		High confidence for toxin (id 18%) Low confidence for antitoxin
VapC29	P9WF79		VapB29	P9WJ37							high confidence for both
VapC30	P9WF77	131	VapB30	P9WJ35	84	3H87B	2k5jB	Fold prediction	Template for toxin is VAPbc from mtb. Antitoxin template is yiiF from Shigella flexneri .		High confidence for toxin (id 21%) Medium confidence for antitoxin (id 19%)
VapC31	P9WF75	142	VapB31	O53811	85	3zvkC	2k5jB	Fold prediction	Template for toxin: VAPBC from rickettsia. mtb. Antitoxin template is yiiF from Shigella flexneri .		high confidence for toxin (id 10%) High confidence for antitoxin (id 10%)
VapC32	P9WF73	124	VapB32	P9WJ33	65	3H87B	2bj3D	Fold prediction	Template for toxin: VAPBC from rickettsia.		high confidence for toxin (id 17%) High confidence for antitoxin (id 17%)
VapC33	P9WF69	143	VapB33	O50456	85	3zvkC	2bj3D	Fold prediction	Template for toxin: VAPBC from rickettsia. Antitoxin template: NICKEL RESPONSIVE REGULATOR		High confidence for toxin (id 19%) High confidence for antitoxin (id 10%)
VapC34	P9WF71		VapB34	P9WJ31							High confidence for toxin. Low for antitoxin.
VapC35	P9WF67	135	VapB35	P9WF17	90	1v8pa	3DBOA	Homolgy and fold prediction	Toxin: VaPC9 from Pyrobaculum aerophilum Antitoxin: VAPBC-5 of Mtb	40% id, 40 alignment length for antitoxin	High confidence for toxin (id 21%) High confidence for antitoxin (id 14%)
VapC36	P9WF65		VapB36	P9WJ29							High for toxin. Low for antitoxin.
VapC37	O53501		VapB37	P9WJ27							high confidence for both
VapC38	O53219		VapB38	P9WJ25							high confidence for both
VapC39	P9WF63	139	VapB39	P9WJ23	74	2fe1a	2bsqe	Fold prediction	Template for toxin is anither VAPBC system Pyrobaculum aerophilum. Template for antitoxin is VAPb from Neisseria gonorrhoeae		High confidence for toxin (id 20%) Medium confidence for antitoxin (id 10%)
VapC40	P9WF61	134	VapB40	P9WFC3	81	3tndC	2w1tB	Fold prediction	Toxin: VAPBC from Shigella flexneri Template for antitoxin is sporulation protein of B. Subtilis		high confidence for toxin (id 15%) High confidence for antitoxin (id 33%)
VapC41	P9WF59	146	VapB41	P9WJ21	95	3zvkC	2bsqe	Fold prediction	Template for toxin: VAPBC from rickettsia. Template for antitoxin is VAPb from Neisseria gonorrhoeae		high confidence for toxin (id 15%) High confidence for antitoxin (id 21%)
VapC42	P9WF57	131	VapB42	P9WJ19		2h1ca		Fold prediction	Toxin: vapc Neisseria gonorrhoeae		high confidence for toxin (id 17%) High confidence for antitoxin (id 10%)
VapC43	P9WF55	147	VapB43	P9WL41	85	3zvkC	2bj3D	Fold prediction	Template for toxin: VAPBC from rickettsia. Antitoxin template: NICKEL RESPONSIVE REGULATOR		high confidence for toxin (id 18%) High confidence for antitoxin (id 18%)
VapC45	P9WF51	144	VAPB45	P9WF15	239						high confidence for both
VapC44	P9WF53	142	VapB44	P9WJ17	80						high confidence for both
VapC46	O50411	130	VapB46	P9WF13	102	2fe1a	3DBOA	Homolgy and fold prediction	template for toxin is another VAPBC system Pyrobaculum aerophilum. Antitoxin: VapBC from Mtb	51.22% id, 41 alignment length for antitoxin	high confidence for toxin (id 25%) High confidence for antitoxin (id 10%)
VapC47	P9WF49	136	VapB47	P9WF23	99	2fe1a	3DBOA	Homolgy and fold prediction	template for toxin is another VAPBC system Pyrobaculum aerophilum.	41.51% id, 53 alignment length for antitoxin	high confidence for toxin (id 17%) High confidence for antitoxin (id 17%)
VapC48	P9WF47	145	VapB48	P9WJ15	74						High for toxin. Low for antitoxin.
VapC49	L0T5V6	144	VapB49	I6WXS6	150						High for toxin. Low for antitoxin.
Vapc50	O69717	169	VapB50	L0TGF0	130						high confidence for both

## Sheet: MazEF
Toxin	UniprotId	Length	Antitoxin	UniprotId	Length	Template for toxin	Template for antitoxin	Direct/Homology	Remarks	Pdb_blast search	Fold prediction
MazF1	Q6MX40	93	MazE1	P0CL57	57	1M1FA	1qgta	Homology and Fold prediction	Toxin template belongs to kid family of toxins. Hepatitis capsid template for antitoxin	50% id, 52 alignment length for toxin	High confidence for toxin. Low confidence for antitoxin
MazF2	P9WII1	102	MazE2	O06779	81	1ub4a	2bj7a	Fold prediction	SH3 like domain in toxin. Ribbon-helix-helix domain for antitoxin	NA	High confidence for toxin. Low confidence for antitoxin
MazF3	P9WIH9	103	MazE3	O53451	106	4me7A/5uctA	3kxeD / 4me7E	Fold prediction	Hydrolase: toxin template ParDE TA system template for antitoxin	NA	High confidence for toxin. High confidence for antitoxin
MazF4	P9WII5	104	MazE4	P9WJ91	100	5xe2A/5xe3A	5xe3E	Fold prediction	SH3 like domain in toxin. Template is transcription regulator for antitoxin	NA	High confidence for toxin. High confidence for antitoxin
MazF5	P95272	109	MazE5	P9WJ89	125	1UB4A	2k5jB	Homology and Fold prediction	SH3 like domain in toxin. uncharacterized protein yiif as template for antitoxin	33.9% id, 59 alignment length for toxin	High confidence for toxin. Low confidence for antitoxin
MazF6	P9WII3	114	MazE6	P9WJ87	82	4me7A/5hkoA	2bj3D / 4me7E	Homology and Fold prediction	SH3 like domain in toxin. Transcription regulator as template for antitoxin	36.84%id, 114 alignment length for toxin	High confidence for toxin. High confidence for antitoxin
MazF7	P0CL62	136	MazE7	P9WJ85	77	5wygA	2cpga	Fold prediction	Hydrolase: toxin template Ribbon-helix-helix: antitoxin template	NA	High confidence for toxin. Low confidence for antitoxin
MazF8	P9WIH7	105	MazE8	P0CL60	82	2f8xM	1b5sa	Fold prediction	Template is not TA system		Low confidence for toxin. Low confidence for toxin.
MazF9	P71650	118	MazE9	P0CL61	76	4me7A/5hjzA	2bj7A / 4me7E	Homology and Fold prediction	Template is toxin molecule. Ribbon-helix-helix domain for antitoxin	31.62% id, 117 alignment length	High confidence for toxin. High confidence for antitoxin.
MazF10	O07226	100	MazE10	P9WJ09	75	1ub4a	4p7dA	Fold prediction	SH3 like domain in toxin. Templates are TA system	NA	High confidence for toxin. High confidence for antitoxin.

## Sheet: RelBE
Toxin	UniprotId	Length	Antitoxin	UniprotId	Length	Template for toxin	Template for antitoxin	Direct/Homology	Remarks	Pdb_blast search	Fold prediction
RelE	O50461	97	RelB	O50462	89	3G5OB	3G5OA	Homology and fold prediction	Template is TA system	54.12% id, 85 alignment length for toxin. 44.19% id, 86 alignment length for antitoxin	High confidence for toxin. High confidence for antitoxin.
RelG	O33348	87	RelF	O33347	93	3g5oC	3G5OA	Crystal structure. Fold prediction	Template is TA system	99%identtiy with template for toxin. 100% alignment of antitoxin with template.	High confidence for toxin. High confidence for antitoxin.

## Sheet: HigBA
Toxin	UniprotId	Length	Antitoxin	UniprotId	Length	Template for toxin	Template for antitoxin	Direct/Homology	Remarks	Pdb_blast search	Fold prediction
HigA1	P9WJA7	87	HigB1	P9WJA5	125	2WIUB	1wmia	Homology and fold prediction	Template for toxin is HipBA system Template for antitoxin is relEB.	35.56% id, 45 alignment length for toxin	Low confidence for toxin. High confidence for antitoxin.
HigA2 (Rv2021C)	O53467	101	HigB2 (Rv2022C)	O53468	201	1Y7YA	2kheA	Homology and fold prediction	Toxin template is a DNA binding protein.	38.98% id, 59 alignment length for toxin.	High confidence for toxin. Low confidence for antitoxin.
HigA3 (Rv3182)		114	HigB3 (Rv3183)	O53333	109	1wmia	2o38a	Fold prediction	Toxin template is RelE like domain. Antitoxin template is hypothetical transcription regulator		High confidence for toxin. High confidence for antitoxin.

## Sheet: ParDE
Toxin	UniprotId	Length	Antitoxin	UniprotId	Length	Template for toxin	Template for antitoxin	Direct/Homology	Remarks	Pdb_blast search	Fold prediction
PARE2	P9WHG5	105	PARD2	P9WJ75	71	3kxeB	2icya	Fold prediction	Template for toxin is ParDE system in caulobacter. Template for antitoxin is	NA	High confidence for toxin. Low confidence for antitoxin.
ParE1	P9WHG7	91	ParD1	P9WIJ7	83	3kxeB	3kxeD	Fold prediction	Template for TA is ParDE system in caulobacter.	43.62%id, 94 alignment length for toxin. 59.26% id, 81 alignment length for antitoxin	High confidence for toxin. High confidence for antitoxin.

## Sheet: RelJK
Toxin	UniprotId	Length	Antitoxin	UniprotId	Length	Template for toxin	Template for antitoxin	Direct/Homology	Remarks	Pdb_blast search	Fold prediction
RelK	P9WF09	85	RelJ	P9WF25	91	3OEIH		Crystal Structure		Crystal structure	Crystal structure

## Sheet: TAC
Toxin	UniprotId	Length	Antitoxin	UniprotId	Length	Template for toxin	Template for antitoxin	Direct/Homology	Remarks	Pdb_blast search	Fold prediction
HigA	P9WJA7	87	HigB	P9WJA5	125	2WIUB	1wmia	Homology and fold prediction	Template for toxin is HipBA system Template for antitoxin is relEB.	35.56% id, 45 alignment length for toxin	High confidence for toxin. Low confidence for antitoxin.
Chaperon
SecB	P95257
Template	1ozba
Fold prediction	High confidence
